# Supplementary material for: Ultrasound-Enhanced Gelation of Stimuli-Responsive and Biocompatible Phenylalanine-Derived Hydrogels
Source: Gels. 2025 Feb 23;11(3):160. doi: 10.3390/gels11030160 (PMC11942152; doi:10.3390/gels11030160)
Supplement: Supplementary file 1 [file gels-11-00160-s001.zip]

Archive with 1 entries (1 files):
- gels-3482181-supplementary.pdf
